# Supplementary material for: Mitochondria-Mediated Apoptosis of HCC Cells Triggered by Knockdown of Glutamate Dehydrogenase 1: Perspective for Its Inhibition through Quercetin and Permethylated Anigopreissin A
Source: Biomedicines. 2021 Nov 11;9(11):1664. doi: 10.3390/biomedicines9111664 (PMC8615521; doi:10.3390/biomedicines9111664)
Supplement: Supplementary file 1 [file biomedicines-09-01664-s001.zip]

Archive with 1 entries (1 files):
- biomedicines-1406716-supplementary.pdf
